# Supplementary material for: Two New Diterpenoids Formed by Transannular Diels–Alder Cycloaddition from the Soft Coral Sarcophyton tortuosum, and Their Antibacterial and PPAR-β Agonist Activities
Source: Mar Drugs. 2024 Dec 10;22(12):553. doi: 10.3390/md22120553 (PMC11678790; doi:10.3390/md22120553)
Supplement: Supplementary file 1 [file marinedrugs-22-00553-s001.zip]

Archive with 1 entries (1 files):
- marinedrugs-3352580-supplementary.pdf
